# Supplementary material for: Finerenone, a Non-Steroidal Mineralocorticoid Receptor Antagonist, Reduces Vascular Injury and Increases Regulatory T-Cells: Studies in Rodents with Diabetic and Neovascular Retinopathy
Source: Int J Mol Sci. 2023 Jan 25;24(3):2334. doi: 10.3390/ijms24032334 (PMC9917037; doi:10.3390/ijms24032334)
Supplement: Supplementary file 1 [file ijms-24-02334-s001.zip]

Archive with 1 entries (1 files):
- ijms-2095819-supplementary.pdf
